# Supplementary material for: Validation of preoperative predictor score for difficult laparascopic cholecystectomy and a modified intraoperative grading score of the difficulty of laparascopic cholecystectomy: from a resource limited setting
Source: BMC Surg. 2025 Jan 27;25:42. doi: 10.1186/s12893-025-02784-1 (PMC11771005; doi:10.1186/s12893-025-02784-1)
Supplement: Supplementary file 1 — Supplementary Material 1 [file 12893_2025_2784_MOESM1_ESM.xlsx]

## Sheet: Sheet1
Age	Sex	Hx of admision for acute chole	palpable Gb	Impacted stone	BMI	scar	BB adhesion		Distended GB (or contracted shriveled GB)	Bile/puss outside GB	Time	spillage	injury	conversionLigature
<50	Female	No	No	yes	<=30	infraumblical	no adhesion		no distension or contraction of GB	No	<=90 minute	No	no	no	Stitch
>=50	Male	yes	Yes	yes	>30	no	Adhesion burying GB		unable to grasp with atraumatic laparascopic forceps	No	>90 minute	No	no	yes	Stitch
>=50	Female	No	No	no	<=30	infraumblical	no adhesion		no distension or contraction of GB	No	<=90 minute	No	no	no	Stitch
<50	Female	No	No	no	<=30	no	adhesion <50% of GB		Distended GB (or contracted shriveled GB)	No	<=90 minute	yes	no	no	Stitch
>=50	Female	No	No	no	>30	no	adhesion <50% of GB		no distension or contraction of GB	No	<=90 minute	yes	no	no	Stitch
>=50	Female	yes	Yes	no	>30	no	Adhesion burying GB		Distended GB (or contracted shriveled GB)	No	>90 minute	yes	no	yes	Stitch
>=50	Female	No	Yes	yes	<=30	no	adhesion <50% of GB		Distended GB (or contracted shriveled GB)	No	<=90 minute	yes	no	no	Stitch
<50	Female	yes	Yes	yes	>30	no	Adhesion burying GB		stone>1cm impacted in Hartmans pouch	No	>90 minute	yes	duct only	yes	Stitch
<50	Female	No	Yes	yes	<=30	no	adhesion <50% of GB		no distension or contraction of GB	No	<=90 minute	yes	no	no	Stitch
<50	Female	yes	Yes	yes	<=30	no	Adhesion burying GB		stone>1cm impacted in Hartmans pouch	No	>90 minute	yes	no	yes	Stitch
>=50	Female	No	No	yes	<=30	no	adhesion <50% of GB		no distension or contraction of GB	No	<=90 minute	yes	no	no	Stitch
>=50	Female	No	Yes	yes	<=30	no	no adhesion		no distension or contraction of GB	No	<=90 minute	No	no	no	Clip
<50	Female	No	No	no	<=30	no	no adhesion		no distension or contraction of GB	No	<=90 minute	No	no	no	Clip
>=50	Female	yes	Yes	yes	<=30	no	adhesion <50% of GB		Distended GB (or contracted shriveled GB)	No	>90 minute	No	no	no	Stitch
<50	Female	yes	Yes	yes	>30	no	Adhesion burying GB		unable to grasp with atraumatic laparascopic forceps	No	>90 minute	yes	no	yes	Stitch
<50	Female	No	No	no	<=30	no	adhesion <50% of GB		no distension or contraction of GB	No	<=90 minute	No	no	no	Clip
<50	Female	No	No	no	<=30	no	no adhesion		no distension or contraction of GB	No	<=90 minute	No	no	no	Clip
<50	Female	No	No	no	<=30	no	no adhesion		no distension or contraction of GB	No	<=90 minute	yes	no	no	Clip
>=50	Female	yes	Yes	no	>30	no	adhesion <50% of GB		Distended GB (or contracted shriveled GB)	No	<=90 minute	yes	no	no	Stitch
<50	Female	No	No	no	<=30	no	no adhesion		no distension or contraction of GB	No	<=90 minute	No	no	no	Stitch
>=50	Male	No	No	yes	>30	no	adhesion <50% of GB		Distended GB (or contracted shriveled GB)	No	<=90 minute	yes	no	no	Stitch
<50	Female	yes	No	no	>30	no	adhesion <50% of GB		Distended GB (or contracted shriveled GB)	No	<=90 minute	yes	no	no	Stitch
<50	Female	No	No	no	<=30	no	no adhesion		no distension or contraction of GB	No	<=90 minute	No	no	no	Clip
>=50	Female	No	No	no	>30	no	no adhesion		no distension or contraction of GB	No	<=90 minute	No	no	no	Stitch
<50	Female	No	No	no	<=30	no	adhesion <50% of GB		no distension or contraction of GB	No	<=90 minute	No	no	no	Clip
<50	Female	No	No	no	<=30	no	no adhesion		no distension or contraction of GB	No	<=90 minute	No	no	no	Clip
<50	Female	No	No	no	<=30	no	adhesion <50% of GB		no distension or contraction of GB	No	<=90 minute	No	no	no	Clip
<50	Female	No	No	no	<=30	no	adhesion <50% of GB		no distension or contraction of GB	No	<=90 minute	No	no	no	Clip
<50	Female	No	No	no	<=30	no	adhesion <50% of GB		no distension or contraction of GB	No	<=90 minute	No	no	no	Clip
>=50	Female	No	Yes	no	>30	no	adhesion <50% of GB		Distended GB (or contracted shriveled GB)	No	<=90 minute	yes	no	no	Stitch
<50	Female	No	No	no	<=30	no	no adhesion		no distension or contraction of GB	No	<=90 minute	No	no	no	Clip
<50	Female	No	No	no	<=30	no	no adhesion		no distension or contraction of GB	No	<=90 minute	No	no	no	Clip
>=50	Female	No	No	yes	>30	no	adhesion <50% of GB		Distended GB (or contracted shriveled GB)	No	<=90 minute	yes	no	no	Stitch
<50	Female	No	Yes	yes	>30	no	Adhesion burying GB		unable to grasp with atraumatic laparascopic forceps	No	>90 minute	yes	no	yes	Clip
<50	Female	yes	Yes	no	>30	no	adhesion <50% of GB		Distended GB (or contracted shriveled GB)	No	<=90 minute	yes	no	no	Stitch
<50	Female	No	No	no	<=30	no	no adhesion		no distension or contraction of GB	No	<=90 minute	No	no	no	Clip
<50	Female	No	No	no	<=30	infraumblical	adhesion <50% of GB		no distension or contraction of GB	No	<=90 minute	No	no	no	Clip
<50	Female	No	No	no	<=30	no	adhesion <50% of GB		no distension or contraction of GB	No	<=90 minute	No	no	no	Clip
>=50	Female	No	Yes	no	>30	no	adhesion <50% of GB		Distended GB (or contracted shriveled GB)	No	<=90 minute	yes	no	no	Stitch
>=50	Female	yes	Yes	no	>30	no	adhesion <50% of GB		Distended GB (or contracted shriveled GB)	No	<=90 minute	yes	no	no	Stitch
<50	Female	No	No	no	<=30	no	adhesion <50% of GB		no distension or contraction of GB	No	<=90 minute	No	no	no	Clip
>=50	Male	No	Yes	no	>30	no	adhesion <50% of GB		Distended GB (or contracted shriveled GB)	No	<=90 minute	yes	no	no	Stitch
<50	Female	yes	No	yes	<=30	no	Adhesion burying GB		Distended GB (or contracted shriveled GB)	No	>90 minute	yes	no	yes	Stitch
<50	Female	yes	Yes	yes	<=30	no	Adhesion burying GB		Distended GB (or contracted shriveled GB)	No	>90 minute	yes	no	yes	Stitch
<50	Female	No	No	no	<=30	no	no adhesion		no distension or contraction of GB	No	<=90 minute	No	no	no	Stitch
>=50	Female	No	Yes	yes	<=30	no	adhesion <50% of GB		stone>1cm impacted in Hartmans pouch	No	<=90 minute	yes	no	no	Stitch
<50	Female	No	No	no	<=30	no	adhesion <50% of GB		no distension or contraction of GB	No	<=90 minute	No	no	no	Stitch
<50	Female	No	No	no	<=30	no	adhesion <50% of GB		no distension or contraction of GB	No	<=90 minute	No	no	no	Clip
<50	Female	No	No	no	<=30	no	no adhesion		no distension or contraction of GB	No	<=90 minute	No	no	no	Clip
>=50	Female	yes	No	yes	<=30	no	adhesion <50% of GB		Distended GB (or contracted shriveled GB)	No	<=90 minute	yes	no	no	Stitch
<50	Female	No	No	no	<=30	no	adhesion <50% of GB		no distension or contraction of GB	No	<=90 minute	No	no	no	Stitch
<50	Female	No	No	no	<=30	no	no adhesion		no distension or contraction of GB	No	<=90 minute	No	no	no	Clip
<50	Female	yes	No	no	<=30	no	no adhesion		no distension or contraction of GB	No	<=90 minute	No	no	no	Stitch
>=50	Female	No	Yes	no	>30	no	no adhesion		no distension or contraction of GB	No	<=90 minute	No	no	no	Stitch
>=50	Female	No	Yes	no	>30	no	adhesion <50% of GB		Distended GB (or contracted shriveled GB)	No	<=90 minute	yes	no	no	Stitch
>=50	Female	yes	No	no	>30	no	adhesion <50% of GB		Distended GB (or contracted shriveled GB)	No	<=90 minute	yes	no	no	Stitch
<50	Female	No	No	no	<=30	no	adhesion <50% of GB		no distension or contraction of GB	No	<=90 minute	No	no	no	Stitch
>=50	Female	No	Yes	yes	<=30	no	Adhesion burying GB		unable to grasp with atraumatic laparascopic forceps	No	>90 minute	yes	no	yes	Stitch
<50	Female	No	No	no	<=30	no	no adhesion		no distension or contraction of GB	No	<=90 minute	No	no	no	Clip
<50	Female	yes	No	no	>30	no	adhesion <50% of GB		no distension or contraction of GB	No	<=90 minute	No	no	no	Clip
<50	Female	yes	Yes	yes	<=30	no	adhesion <50% of GB		Distended GB (or contracted shriveled GB)	No	>90 minute	yes	no	no	Stitch
<50	Female	No	No	no	<=30	no	no adhesion		no distension or contraction of GB	No	<=90 minute	No	no	no	Clip
>=50	Female	yes	No	no	<=30	no	adhesion <50% of GB		Distended GB (or contracted shriveled GB)	No	<=90 minute	yes	no	no	Stitch
>=50	Male	No	Yes	no	>30	no	Adhesion burying GB		unable to grasp with atraumatic laparascopic forceps	No	>90 minute	yes	no	yes	Stitch
>=50	Female	yes	No	no	>30	no	adhesion <50% of GB		Distended GB (or contracted shriveled GB)	No	<=90 minute	No	no	no	Stitch
<50	Female	yes	No	no	<=30	no	adhesion <50% of GB		Distended GB (or contracted shriveled GB)	No	<=90 minute	No	no	no	Clip
>=50	Male	yes	No	no	>30	no	adhesion <50% of GB		Distended GB (or contracted shriveled GB)	No	<=90 minute	yes	no	no	Stitch
<50	Female	No	No	no	<=30	no	adhesion <50% of GB		no distension or contraction of GB	No	<=90 minute	No	no	no	Stitch
<50	Female	No	No	no	<=30	no	no adhesion		Distended GB (or contracted shriveled GB)	No	<=90 minute	No	no	yes	Clip
<50	Female	No	No	no	<=30	no	adhesion <50% of GB		no distension or contraction of GB	No	<=90 minute	No	no	no	Clip
<50	Female	No	No	no	<=30	no	no adhesion		no distension or contraction of GB	No	<=90 minute	No	no	no	Clip
<50	Female	No	No	no	<=30	infraumblical	no adhesion		no distension or contraction of GB	No	<=90 minute	No	no	no	Clip
>=50	Female	No	Yes	yes	>30	no	no adhesion		no distension or contraction of GB	No	<=90 minute	No	no	no	Clip
<50	Female	No	No	no	<=30	infraumblical	no adhesion		no distension or contraction of GB	No	<=90 minute	No	no	no	Clip
<50	Female	yes	Yes	yes	>30	no	adhesion <50% of GB		Distended GB (or contracted shriveled GB)	No	>90 minute	yes	no	yes	Stitch
<50	Female	yes	Yes	no	<=30	infraumblical	adhesion <50% of GB		Distended GB (or contracted shriveled GB)	No	>90 minute	No	no	yes	Stitch
<50	Female	No	No	no	<=30	no	no adhesion		no distension or contraction of GB	No	<=90 minute	No	no	no	Clip
>=50	Female	No	No	yes	<=30	no	no adhesion		no distension or contraction of GB	No	<=90 minute	No	no	no	Clip
>=50	Female	No	No	no	<=30	no	no adhesion		no distension or contraction of GB	No	<=90 minute	No	no	no	Clip
<50	Female	No	No	no	<=30	no	no adhesion		no distension or contraction of GB	No	<=90 minute	No	no	no	Clip
<50	Female	No	Yes	yes	<=30	no	adhesion <50% of GB		stone>1cm impacted in Hartmans pouch	No	>90 minute	yes	no	no	Stitch
>=50	Female	yes	No	no	>30	no	adhesion <50% of GB		Distended GB (or contracted shriveled GB)	No	>90 minute	No	no	no	Stitch
<50	Female	No	No	no	<=30	no	no adhesion		no distension or contraction of GB	No	<=90 minute	No	no	no	Clip
>=50	Female	No	Yes	yes	<=30	infraumblical	adhesion <50% of GB		Distended GB (or contracted shriveled GB)	No	>90 minute	yes	no	no	Clip
>=50	Female	No	No	no	<=30	no	no adhesion		no distension or contraction of GB	No	<=90 minute	No	no	no	Clip
<50	Female	yes	No	no	<=30	no	no adhesion		no distension or contraction of GB	No	<=90 minute	No	no	no	Clip
<50	Female	No	No	no	<=30	no	no adhesion		no distension or contraction of GB	No	<=90 minute	No	no	no	Clip
>=50	Female	yes	No	no	>30	supraumblical	adhesion <50% of GB		stone>1cm impacted in Hartmans pouch	No	<=90 minute	No	no	no	Clip
>=50	Female	No	No	no	<=30	no	no adhesion		no distension or contraction of GB	No	<=90 minute	No	no	no	Clip
<50	Female	No	No	no	<=30	no	no adhesion		no distension or contraction of GB	No	<=90 minute	No	no	no	Clip
>=50	Female	No	No	no	<=30	no	adhesion <50% of GB		no distension or contraction of GB	No	<=90 minute	No	no	no	Stitch
<50	Female	No	No	no	<=30	no	no adhesion		no distension or contraction of GB	No	<=90 minute	No	no	no	Clip
<50	Female	No	No	no	<=30	no	no adhesion		no distension or contraction of GB	No	<=90 minute	No	no	no	Clip
>=50	Female	No	No	yes	>30	infraumblical	adhesion <50% of GB		stone>1cm impacted in Hartmans pouch	No	>90 minute	yes	no	no	Stitch
<50	Female	No	No	no	<=30	no	no adhesion		no distension or contraction of GB	No	<=90 minute	No	no	no	Clip
>=50	Female	No	No	no	<=30	no	no adhesion		no distension or contraction of GB	No	<=90 minute	No	no	no	Clip
<50	Female	No	No	no	<=30	no	no adhesion		no distension or contraction of GB	No	<=90 minute	No	no	no	Clip
>=50	Female	yes	No	no	<=30	infraumblical	adhesion <50% of GB		Distended GB (or contracted shriveled GB)	No	>90 minute	No	no	no	Stitch
>=50	Male	No	No	no	<=30	no	adhesion <50% of GB		Distended GB (or contracted shriveled GB)	No	>90 minute	No	no	no	Stitch
<50	Female	No	No	no	<=30	no	no adhesion		no distension or contraction of GB	No	<=90 minute	No	no	no	Clip
<50	Female	yes	No	no	<=30	supraumblical	no adhesion		no distension or contraction of GB	No	>90 minute	No	no	yes	Stitch
<50	Female	No	No	no	<=30	no	no adhesion		no distension or contraction of GB	No	<=90 minute	No	no	no	Clip
<50	Female	No	No	yes	<=30	no	no adhesion		no distension or contraction of GB	No	<=90 minute	No	no	no	Stitch
<50	Female	No	No	no	>30	no	no adhesion		no distension or contraction of GB	No	<=90 minute	No	no	no	Clip
>=50	Male	No	Yes	yes	>30	no	adhesion <50% of GB		no distension or contraction of GB	No	<=90 minute	No	no	yes	Stitch
<50	Female	No	No	no	<=30	no	no adhesion		no distension or contraction of GB	No	<=90 minute	No	no	no	Clip
<50	Female	No	No	no	<=30	no	no adhesion		no distension or contraction of GB	No	<=90 minute	No	no	no	Clip
<50	Female	No	No	no	<=30	no	no adhesion		no distension or contraction of GB	No	<=90 minute	No	no	no	Clip
<50	Female	No	No	no	<=30	no	no adhesion		no distension or contraction of GB	No	<=90 minute	No	no	no	Stitch
>=50	Female	No	No	no	<=30	no	no adhesion		no distension or contraction of GB	No	<=90 minute	No	no	no	Clip
>=50	Female	yes	No	no	>30	infraumblical	no adhesion		stone>1cm impacted in Hartmans pouch	No	>90 minute	No	no	no	Stitch
<50	Female	No	No	no	<=30	no	no adhesion		Distended GB (or contracted shriveled GB)	No	<=90 minute	No	no	no	Stitch
>=50	Female	No	No	no	<=30	no	no adhesion		no distension or contraction of GB	No	<=90 minute	No	no	no	Clip
<50	Female	No	No	no	<=30	no	no adhesion		no distension or contraction of GB	No	<=90 minute	No	no	no	Clip
>=50	Female	No	No	no	<=30	no	no adhesion		no distension or contraction of GB	No	<=90 minute	No	no	no	Clip
>=50	Female	No	No	no	<=30	no	no adhesion		no distension or contraction of GB	No	<=90 minute	No	no	no	Clip
<50	Female	No	No	no	<=30	no	no adhesion		no distension or contraction of GB	No	<=90 minute	No	no	no	Clip
<50	Female	No	No	no	<=30	no	no adhesion		no distension or contraction of GB	No	<=90 minute	No	no	no	Clip
<50	Male	No	No	no	<=30	no	no adhesion		no distension or contraction of GB	No	<=90 minute	No	no	no	Clip
<50	Female	No	No	no	<=30	no	no adhesion		no distension or contraction of GB	No	<=90 minute	No	no	no	Clip
<50	Female	No	No	no	<=30	no	no adhesion		no distension or contraction of GB	No	<=90 minute	No	no	no	Clip
>=50	Female	No	No	no	<=30	no	no adhesion		no distension or contraction of GB	No	<=90 minute	No	no	no	Clip
<50	Male	No	No	no	<=30	no	no adhesion		no distension or contraction of GB	No	<=90 minute	No	no	no	Clip
<50	Female	No	No	no	<=30	no	no adhesion		no distension or contraction of GB	No	<=90 minute	No	no	no	Clip
<50	Female	No	No	no	<=30	no	no adhesion		no distension or contraction of GB	No	<=90 minute	No	no	no	Clip
>=50	Female	No	No	no	<=30	no	no adhesion		no distension or contraction of GB	No	<=90 minute	No	no	no	Clip
<50	Female	No	No	no	<=30	no	no adhesion		no distension or contraction of GB	No	<=90 minute	No	no	no	Clip
>=50	Female	yes	No	no	<=30	no	no adhesion		no distension or contraction of GB	No	<=90 minute	No	no	no	Clip
<50	Female	No	No	no	<=30	no	no adhesion		no distension or contraction of GB	No	<=90 minute	No	no	no	Clip
>=50	Female	No	No	no	<=30	infraumblical	no adhesion		no distension or contraction of GB	No	<=90 minute	No	no	no	Clip
<50	Female	No	No	no	<=30	no	no adhesion		no distension or contraction of GB	No	<=90 minute	No	no	no	Clip
>=50	Female	No	No	no	<=30	no	no adhesion		no distension or contraction of GB	No	<=90 minute	No	no	no	Clip
>=50	Female	No	No	no	<=30	no	no adhesion		no distension or contraction of GB	No	<=90 minute	No	no	no	Clip
>=50	Female	yes	No	no	>30	infraumblical	adhesion <50% of GB		stone>1cm impacted in Hartmans pouch	No	<=90 minute	No	no	no	Stitch
<50	Female	No	No	no	<=30	no	no adhesion		no distension or contraction of GB	No	<=90 minute	No	no	no	Clip
<50	Female	No	No	no	<=30	no	no adhesion		no distension or contraction of GB	No	<=90 minute	No	no	no	Clip
<50	Female	No	No	no	<=30	no	no adhesion		no distension or contraction of GB	No	<=90 minute	No	no	no	Clip
>=50	Female	No	No	no	<=30	no	no adhesion		no distension or contraction of GB	No	<=90 minute	No	no	no	Clip
>=50	Male	yes	No	no	<=30	no	adhesion <50% of GB		Distended GB (or contracted shriveled GB)	No	>90 minute	No	no	no	Stitch
>=50	Female	No	No	no	<=30	no	no adhesion		no distension or contraction of GB	No	<=90 minute	No	no	no	Clip
<50	Female	No	No	no	<=30	no	no adhesion		no distension or contraction of GB	No	<=90 minute	No	no	no	Clip
<50	Female	No	No	no	<=30	no	no adhesion		no distension or contraction of GB	No	<=90 minute	No	no	no	Clip
<50	Female	No	No	no	<=30	no	no adhesion		no distension or contraction of GB	No	<=90 minute	No	no	no	Clip
<50	Female	No	No	no	<=30	no	no adhesion		no distension or contraction of GB	No	<=90 minute	No	no	no	Clip
<50	Female	No	No	no	<=30	no	no adhesion		no distension or contraction of GB	No	<=90 minute	No	no	no	Clip
<50	Female	No	No	no	<=30	no	no adhesion		no distension or contraction of GB	No	<=90 minute	No	no	no	Clip
<50	Female	No	No	no	<=30	infraumblical	no adhesion		no distension or contraction of GB	No	<=90 minute	No	no	no	Clip
<50	Female	No	No	no	<=30	no	no adhesion		no distension or contraction of GB	No	<=90 minute	No	no	no	Clip
>=50	Male	yes	No	no	>30	no	Adhesion burying GB		unable to grasp with atraumatic laparascopic forceps	No	>90 minute	No	no	yes	Stitch
<50	Female	No	No	no	<=30	no	no adhesion		no distension or contraction of GB	No	<=90 minute	No	no	no	Clip
<50	Female	yes	No	no	>30	no	adhesion <50% of GB		Distended GB (or contracted shriveled GB)	No	<=90 minute	No	no	no	Stitch
<50	Female	No	No	no	<=30	no	no adhesion		no distension or contraction of GB	No	<=90 minute	No	no	no	Clip
<50	Female	No	No	no	<=30	no	no adhesion		no distension or contraction of GB	No	<=90 minute	No	no	no	Clip
<50	Male	yes	No	no	<=30	no	adhesion <50% of GB		Distended GB (or contracted shriveled GB)	No	<=90 minute	yes	no	no	Stitch
<50	Female	No	No	no	<=30	no	no adhesion		no distension or contraction of GB	No	<=90 minute	No	no	no	Clip
<50	Female	No	No	no	<=30	no	no adhesion		no distension or contraction of GB	No	<=90 minute	No	no	no	Clip
<50	Female	No	No	no	<=30	no	no adhesion		no distension or contraction of GB	No	<=90 minute	No	no	no	Clip
<50	Female	No	No	no	<=30	no	no adhesion		no distension or contraction of GB	No	<=90 minute	No	no	no	Clip
>=50	Female	No	Yes	yes	>30	infraumblical	no adhesion		no distension or contraction of GB	No	<=90 minute	No	no	no	Clip
<50	Female	No	No	no	<=30	no	no adhesion		no distension or contraction of GB	No	<=90 minute	No	no	no	Clip
>=50	Female	No	No	no	<=30	no	no adhesion		no distension or contraction of GB	No	<=90 minute	No	no	no	Clip
<50	Female	No	No	no	<=30	no	no adhesion		no distension or contraction of GB	No	<=90 minute	No	no	no	Clip
<50	Female	No	No	no	<=30	no	no adhesion		no distension or contraction of GB	No	<=90 minute	No	no	no	Clip
<50	Female	No	No	no	<=30	no	no adhesion		no distension or contraction of GB	No	<=90 minute	No	no	no	Clip
>=50	Male	yes	No	no	>30	no	adhesion <50% of GB		Distended GB (or contracted shriveled GB)	No	<=90 minute	No	no	no	Stitch
<50	Female	No	No	no	<=30	no	no adhesion		no distension or contraction of GB	No	<=90 minute	No	no	no	Clip
>=50	Female	No	No	no	<=30	no	no adhesion		no distension or contraction of GB	No	<=90 minute	No	no	no	Clip
<50	Female	yes	No	no	>30	no	adhesion <50% of GB		stone>1cm impacted in Hartmans pouch	No	<=90 minute	No	no	no	Stitch
<50	Female	No	No	no	<=30	no	no adhesion		no distension or contraction of GB	No	<=90 minute	No	no	no	Clip
<50	Female	No	No	no	<=30	no	no adhesion		no distension or contraction of GB	No	<=90 minute	No	no	no	Clip
>=50	Male	No	Yes	yes	>30	no	adhesion <50% of GB		no distension or contraction of GB	No	>90 minute	No	no	no	Stitch
<50	Female	No	No	no	<=30	no	no adhesion		no distension or contraction of GB	No	<=90 minute	No	no	no	Clip
>=50	Female	No	No	no	<=30	no	no adhesion		no distension or contraction of GB	No	<=90 minute	No	no	no	Clip
<50	Female	No	No	no	<=30	no	no adhesion		no distension or contraction of GB	No	<=90 minute	No	no	no	Clip
<50	Female	No	No	no	<=30	no	no adhesion		no distension or contraction of GB	No	<=90 minute	No	no	no	Clip
<50	Female	No	No	no	<=30	no	no adhesion		no distension or contraction of GB	No	<=90 minute	No	no	no	Clip
>=50	Female	yes	No	no	>30	no	adhesion <50% of GB		Distended GB (or contracted shriveled GB)	No	>90 minute	No	no	no	Stitch
<50	Female	No	No	no	<=30	no	no adhesion		no distension or contraction of GB	No	<=90 minute	No	no	no	Clip
<50	Female	No	No	no	<=30	no	no adhesion		no distension or contraction of GB	No	<=90 minute	No	no	no	Clip
>=50	Female	No	No	no	<=30	no	no adhesion		no distension or contraction of GB	No	<=90 minute	No	no	no	Clip
>=50	Female	No	No	yes	>30	no	adhesion <50% of GB		no distension or contraction of GB	No	>90 minute	No	no	no	Stitch
<50	Female	No	No	no	<=30	no	no adhesion		no distension or contraction of GB	No	<=90 minute	No	no	no	Clip
>=50	Female	No	Yes	no	>30	no	adhesion <50% of GB		Distended GB (or contracted shriveled GB)	No	>90 minute	No	no	no	Stitch
>=50	Female	yes	No	no	<=30	no	adhesion <50% of GB		Distended GB (or contracted shriveled GB)	No	>90 minute	No	no	no	Stitch
<50	Female	No	No	no	<=30	no	no adhesion		no distension or contraction of GB	No	<=90 minute	No	no	no	Clip
<50	Female	No	No	no	<=30	no	no adhesion		no distension or contraction of GB	No	<=90 minute	No	no	no	Clip
<50	Female	No	No	no	<=30	no	no adhesion		no distension or contraction of GB	No	<=90 minute	No	no	no	Clip
>=50	Female	No	Yes	no	>30	infraumblical	adhesion <50% of GB		Distended GB (or contracted shriveled GB)	No	<=90 minute	No	no	no	Stitch
>=50	Male	yes	Yes	no	>30	no	adhesion <50% of GB		Distended GB (or contracted shriveled GB)	No	>90 minute	yes	no	no	Stitch
<50	Female	No	No	no	<=30	no	no adhesion		no distension or contraction of GB	No	<=90 minute	No	no	no	Clip
<50	Female	yes	No	no	>30	supraumblical	no adhesion		no distension or contraction of GB	No	<=90 minute	No	no	no	Clip
<50	Female	No	No	no	<=30	no	no adhesion		no distension or contraction of GB	No	<=90 minute	No	no	no	Clip
>=50	Female	No	No	no	<=30	no	no adhesion		no distension or contraction of GB	No	<=90 minute	No	no	no	Clip
>=50	Female	No	No	no	>30	no	no adhesion		no distension or contraction of GB	No	<=90 minute	No	no	no	Clip
>=50	Female	No	No	no	<=30	no	no adhesion		no distension or contraction of GB	No	<=90 minute	No	no	no	Clip
<50	Female	No	No	no	<=30	no	no adhesion		no distension or contraction of GB	No	<=90 minute	No	no	no	Clip
<50	Female	No	No	no	<=30	no	no adhesion		no distension or contraction of GB	No	<=90 minute	No	no	no	Clip
>=50	Female	No	Yes	no	>30	infraumblical	adhesion <50% of GB		Distended GB (or contracted shriveled GB)	No	<=90 minute	No	no	no	Stitch
<50	Female	No	No	no	<=30	no	no adhesion		no distension or contraction of GB	No	<=90 minute	No	no	no	Clip
>=50	Female	yes	Yes	no	>30	no	adhesion <50% of GB		Distended GB (or contracted shriveled GB)	No	<=90 minute	No	no	no	Stitch
